# Supplementary material for: An RNAi Therapy That Attenuates Multi-Organ Viremia and Improves Animal Survival in a Lethal EMCV Challenge Model
Source: Viruses. 2025 Sep 14;17(9):1240. doi: 10.3390/v17091240 (PMC12474460; doi:10.3390/v17091240)
Supplement: Supplementary file 1 [file viruses-17-01240-s001.zip]

Archive with 1 entries (1 files):
- viruses-3852380-supplementary.pdf
